# Supplementary material for: Auryon 355 nm Laser Atherectomy for Femoropopliteal In-Stent Occlusions: A Retrospective Comparative Study of Technical Success and 12-Month Outcomes
Source: Biomedicines. 2026 Jul 9;14(7):1538. doi: 10.3390/biomedicines14071538 (PMC13404598; doi:10.3390/biomedicines14071538)
Supplement: Supplementary file 1 [file biomedicines-14-01538-s001.zip]

Archive with 1 entries (1 files):
- biomedicines-4409025-supplementary.pdf
